# Supplementary material for: Root exudate metabolites drive plant-soil feedbacks on growth and defense by shaping the rhizosphere microbiota
Source: Nat Commun. 2018 Jul 16;9:2738. doi: 10.1038/s41467-018-05122-7 (PMC6048113; doi:10.1038/s41467-018-05122-7)
Supplement: Supplementary file 5 — Supplementary Data 1 [file 41467_2018_5122_MOESM5_ESM.xlsx]

## Sheet: Supplementary Data 1.txt
sample_id	nr	exp	sample_type	soil	soil_sample	plant_genotype	DNA_extraction	bc_799F	bc_1193R	F_primer_16s	R_primer_16S	padding_seq_16S	MiSeq_16S	sample_list_16S	bc_ITS1F	bc_ITS2	F_primer_its	R_primer_its	padding_seq_its	MiSeq_its	sample_list_its
soil1	35	field	Soil	field	S1	no	serie1	F18_799F	R3_1193R	CCTAAGAACMGGATTAGATACCCKG	GACACAGTACGTCATCCCCACCTTCC	no	run02	R3_1193R_F18_799F	F47_ITS1F	R8_ITS2	GGTAGACAACAGCCTTGGTCATTTAGAGGAAGTAA	GGTAGTGTCACACGCTGCGTTCTTCATCGATGC	GGTAG	run11	R8_ITS2_F47_ITS1F
soil3	38	field	Soil	field	S3	no	serie1	F28_799F	R3_1193R	GGAGAAAACMGGATTAGATACCCKG	GACACAGTACGTCATCCCCACCTTCC	no	run02	R3_1193R_F28_799F	F48_ITS1F	R10_ITS2	GGTAGCAACACAGCTTGGTCATTTAGAGGAAGTAA	GGTAGTATGCGGTGCTGCGTTCTTCATCGATGC	GGTAG	run11	R10_ITS2_F48_ITS1F
soil5	40	field	Soil	field	S5	no	serie1	F29_799F	R3_1193R	GGATCTAACMGGATTAGATACCCKG	GACACAGTACGTCATCCCCACCTTCC	no	run02	R3_1193R_F29_799F	F48_ITS1F	R11_ITS2	GGTAGCAACACAGCTTGGTCATTTAGAGGAAGTAA	GGTAGGTGATCCAGCTGCGTTCTTCATCGATGC	GGTAG	run11	R11_ITS2_F48_ITS1F
soil10	36	field	Soil	field	S10	no	serie2	F25_799F	R3_1193R	GCACTAAACMGGATTAGATACCCKG	GACACAGTACGTCATCCCCACCTTCC	no	run02	R3_1193R_F25_799F	F48_ITS1F	R7_ITS2	GGTAGCAACACAGCTTGGTCATTTAGAGGAAGTAA	GGTAGTTCGGCTAGCTGCGTTCTTCATCGATGC	GGTAG	run11	R7_ITS2_F48_ITS1F
soil4	39	field	Soil	field	S4	no	serie2	F27_799F	R3_1193R	GCTTGAAACMGGATTAGATACCCKG	GACACAGTACGTCATCCCCACCTTCC	no	run02	R3_1193R_F27_799F	F48_ITS1F	R9_ITS2	GGTAGCAACACAGCTTGGTCATTTAGAGGAAGTAA	GGTAGTCTTCGACGCTGCGTTCTTCATCGATGC	GGTAG	run11	R9_ITS2_F48_ITS1F
soil7	42	field	Soil	field	S7	no	serie1	F37_799F	R3_1193R	TGGAAGAACMGGATTAGATACCCKG	GACACAGTACGTCATCCCCACCTTCC	no	run02	R3_1193R_F37_799F	F49_ITS1F	R11_ITS2	GGTAGGCCAATACCTTGGTCATTTAGAGGAAGTAA	GGTAGGTGATCCAGCTGCGTTCTTCATCGATGC	GGTAG	run11	R11_ITS2_F49_ITS1F
soil2	37	field	Soil	field	S2	no	serie2	F36_799F	R4_1193R	TGACCAAACMGGATTAGATACCCKG	CGTCAAGAACGTCATCCCCACCTTCC	no	run02	R4_1193R_F36_799F	F52_ITS1F	R10_ITS2	GGTAGCCACATTGCTTGGTCATTTAGAGGAAGTAA	GGTAGTATGCGGTGCTGCGTTCTTCATCGATGC	GGTAG	run11	R10_ITS2_F52_ITS1F
soil8	43	field	Soil	field	S8	no	serie2	F37_799F	R4_1193R	TGGAAGAACMGGATTAGATACCCKG	CGTCAAGAACGTCATCCCCACCTTCC	no	run02	R4_1193R_F37_799F	F52_ITS1F	R11_ITS2	GGTAGCCACATTGCTTGGTCATTTAGAGGAAGTAA	GGTAGGTGATCCAGCTGCGTTCTTCATCGATGC	GGTAG	run11	R11_ITS2_F52_ITS1F
soil6	41	field	Soil	field	S6	no	serie2	F38_799F	R4_1193R	TGGTGAAACMGGATTAGATACCCKG	CGTCAAGAACGTCATCCCCACCTTCC	no	run02	R4_1193R_F38_799F	F52_ITS1F	R12_ITS2	GGTAGCCACATTGCTTGGTCATTTAGAGGAAGTAA	GGTAGGGTACTTCGCTGCGTTCTTCATCGATGC	GGTAG	run11	R12_ITS2_F52_ITS1F
soil9	44	field	Soil	field	S9	no	serie1	F35_799F	R4_1193R	TCTAGCAACMGGATTAGATACCCKG	CGTCAAGAACGTCATCCCCACCTTCC	no	run02	R4_1193R_F35_799F	F52_ITS1F	R9_ITS2	GGTAGCCACATTGCTTGGTCATTTAGAGGAAGTAA	GGTAGTCTTCGACGCTGCGTTCTTCATCGATGC	GGTAG	run11	R9_ITS2_F52_ITS1F
root268	34	field	Root	field	268	WT	serie2	F17_799F	R3_1193R	CCGTTAAACMGGATTAGATACCCKG	GACACAGTACGTCATCCCCACCTTCC	no	run02	R3_1193R_F17_799F	F47_ITS1F	R7_ITS2	GGTAGACAACAGCCTTGGTCATTTAGAGGAAGTAA	GGTAGTTCGGCTAGCTGCGTTCTTCATCGATGC	GGTAG	run11	R7_ITS2_F47_ITS1F
root190	28	field	Root	field	190	WT	serie1	F19_799F	R3_1193R	CCTTCTAACMGGATTAGATACCCKG	GACACAGTACGTCATCCCCACCTTCC	no	run02	R3_1193R_F19_799F	F47_ITS1F	R9_ITS2	GGTAGACAACAGCCTTGGTCATTTAGAGGAAGTAA	GGTAGTCTTCGACGCTGCGTTCTTCATCGATGC	GGTAG	run11	R9_ITS2_F47_ITS1F
root194	30	field	Root	field	194	WT	serie2	F38_799F	R3_1193R	TGGTGAAACMGGATTAGATACCCKG	GACACAGTACGTCATCCCCACCTTCC	no	run02	R3_1193R_F38_799F	F49_ITS1F	R12_ITS2	GGTAGGCCAATACCTTGGTCATTTAGAGGAAGTAA	GGTAGGGTACTTCGCTGCGTTCTTCATCGATGC	GGTAG	run11	R12_ITS2_F49_ITS1F
root64	14	field	Root	field	64	WT	serie2	F18_799F	R4_1193R	CCTAAGAACMGGATTAGATACCCKG	CGTCAAGAACGTCATCCCCACCTTCC	no	run02	R4_1193R_F18_799F	F49_ITS1F	R14_ITS2	GGTAGGCCAATACCTTGGTCATTTAGAGGAAGTAA	GGTAGGATCTCAGGCTGCGTTCTTCATCGATGC	GGTAG	run11	R14_ITS2_F49_ITS1F
root20	6	field	Root	field	20	WT	serie2	F34_799F	R3_1193R	TCGACTAACMGGATTAGATACCCKG	GACACAGTACGTCATCCCCACCTTCC	no	run02	R3_1193R_F34_799F	F49_ITS1F	R8_ITS2	GGTAGGCCAATACCTTGGTCATTTAGAGGAAGTAA	GGTAGTGTCACACGCTGCGTTCTTCATCGATGC	GGTAG	run11	R8_ITS2_F49_ITS1F
root48	10	field	Root	field	48	WT	serie2	F22_799F	R4_1193R	GACTTCAACMGGATTAGATACCCKG	CGTCAAGAACGTCATCCCCACCTTCC	no	run02	R4_1193R_F22_799F	F50_ITS1F	R10_ITS2	GGTAGTAACGTCGCTTGGTCATTTAGAGGAAGTAA	GGTAGTATGCGGTGCTGCGTTCTTCATCGATGC	GGTAG	run11	R10_ITS2_F50_ITS1F
root146	26	field	Root	field	146	WT	serie2	F21_799F	R4_1193R	GAACGTAACMGGATTAGATACCCKG	CGTCAAGAACGTCATCCCCACCTTCC	no	run02	R4_1193R_F21_799F	F50_ITS1F	R9_ITS2	GGTAGTAACGTCGCTTGGTCATTTAGAGGAAGTAA	GGTAGTCTTCGACGCTGCGTTCTTCATCGATGC	GGTAG	run11	R9_ITS2_F50_ITS1F
root97	20	field	Root	field	97	WT	serie1	F28_799F	R4_1193R	GGAGAAAACMGGATTAGATACCCKG	CGTCAAGAACGTCATCCCCACCTTCC	no	run02	R4_1193R_F28_799F	F51_ITS1F	R10_ITS2	GGTAGAACAACCGCTTGGTCATTTAGAGGAAGTAA	GGTAGTATGCGGTGCTGCGTTCTTCATCGATGC	GGTAG	run11	R10_ITS2_F51_ITS1F
root18	4	field	Root	field	18	WT	serie1	F31_799F	R4_1193R	TATGCGAACMGGATTAGATACCCKG	CGTCAAGAACGTCATCCCCACCTTCC	no	run02	R4_1193R_F31_799F	F51_ITS1F	R13_ITS2	GGTAGAACAACCGCTTGGTCATTTAGAGGAAGTAA	GGTAGGCTTCACAGCTGCGTTCTTCATCGATGC	GGTAG	run11	R13_ITS2_F51_ITS1F
root133	24	field	Root	field	133	WT	serie1	F33_799F	R4_1193R	TCCTTGAACMGGATTAGATACCCKG	CGTCAAGAACGTCATCCCCACCTTCC	no	run02	R4_1193R_F33_799F	F52_ITS1F	R7_ITS2	GGTAGCCACATTGCTTGGTCATTTAGAGGAAGTAA	GGTAGTTCGGCTAGCTGCGTTCTTCATCGATGC	GGTAG	run11	R7_ITS2_F52_ITS1F
root100	22	field	Root	field	100	bx1	serie2	F32_799F	R3_1193R	TCAGAGAACMGGATTAGATACCCKG	GACACAGTACGTCATCCCCACCTTCC	no	run02	R3_1193R_F32_799F	F48_ITS1F	R14_ITS2	GGTAGCAACACAGCTTGGTCATTTAGAGGAAGTAA	GGTAGGATCTCAGGCTGCGTTCTTCATCGATGC	GGTAG	run11	R14_ITS2_F48_ITS1F
root11	2	field	Root	field	11	bx1	serie2	F26_799F	R3_1193R	GCCATTAACMGGATTAGATACCCKG	GACACAGTACGTCATCCCCACCTTCC	no	run02	R3_1193R_F26_799F	F48_ITS1F	R8_ITS2	GGTAGCAACACAGCTTGGTCATTTAGAGGAAGTAA	GGTAGTGTCACACGCTGCGTTCTTCATCGATGC	GGTAG	run11	R8_ITS2_F48_ITS1F
root65	16	field	Root	field	65	bx1	serie1	F36_799F	R3_1193R	TGACCAAACMGGATTAGATACCCKG	GACACAGTACGTCATCCCCACCTTCC	no	run02	R3_1193R_F36_799F	F49_ITS1F	R10_ITS2	GGTAGGCCAATACCTTGGTCATTTAGAGGAAGTAA	GGTAGTATGCGGTGCTGCGTTCTTCATCGATGC	GGTAG	run11	R10_ITS2_F49_ITS1F
root51	12	field	Root	field	51	bx1	serie1	F23_799F	R4_1193R	GAGTCAAACMGGATTAGATACCCKG	CGTCAAGAACGTCATCCCCACCTTCC	no	run02	R4_1193R_F23_799F	F50_ITS1F	R11_ITS2	GGTAGTAACGTCGCTTGGTCATTTAGAGGAAGTAA	GGTAGGTGATCCAGCTGCGTTCTTCATCGATGC	GGTAG	run11	R11_ITS2_F50_ITS1F
root27	8	field	Root	field	27	bx1	serie1	F29_799F	R4_1193R	GGATCTAACMGGATTAGATACCCKG	CGTCAAGAACGTCATCCCCACCTTCC	no	run02	R4_1193R_F29_799F	F51_ITS1F	R11_ITS2	GGTAGAACAACCGCTTGGTCATTTAGAGGAAGTAA	GGTAGGTGATCCAGCTGCGTTCTTCATCGATGC	GGTAG	run11	R11_ITS2_F51_ITS1F
root212	32	field	Root	field	212	bx1	serie1	F25_799F	R4_1193R	GCACTAAACMGGATTAGATACCCKG	CGTCAAGAACGTCATCCCCACCTTCC	no	run02	R4_1193R_F25_799F	F51_ITS1F	R7_ITS2	GGTAGAACAACCGCTTGGTCATTTAGAGGAAGTAA	GGTAGTTCGGCTAGCTGCGTTCTTCATCGATGC	GGTAG	run11	R7_ITS2_F51_ITS1F
root70	18	field	Root	field	70	bx1	serie2	F34_799F	R4_1193R	TCGACTAACMGGATTAGATACCCKG	CGTCAAGAACGTCATCCCCACCTTCC	no	run02	R4_1193R_F34_799F	F52_ITS1F	R8_ITS2	GGTAGCCACATTGCTTGGTCATTTAGAGGAAGTAA	GGTAGTGTCACACGCTGCGTTCTTCATCGATGC	GGTAG	run11	R8_ITS2_F52_ITS1F
rhizo48	9	field	Rhizo	field	48	WT	serie1	F20_799F	R3_1193R	CGAGTTAACMGGATTAGATACCCKG	GACACAGTACGTCATCCCCACCTTCC	no	run02	R3_1193R_F20_799F	F47_ITS1F	R10_ITS2	GGTAGACAACAGCCTTGGTCATTTAGAGGAAGTAA	GGTAGTATGCGGTGCTGCGTTCTTCATCGATGC	GGTAG	run11	R10_ITS2_F47_ITS1F
rhizo268	33	field	Rhizo	field	268	WT	serie1	F21_799F	R3_1193R	GAACGTAACMGGATTAGATACCCKG	GACACAGTACGTCATCCCCACCTTCC	no	run02	R3_1193R_F21_799F	F47_ITS1F	R11_ITS2	GGTAGACAACAGCCTTGGTCATTTAGAGGAAGTAA	GGTAGGTGATCCAGCTGCGTTCTTCATCGATGC	GGTAG	run11	R11_ITS2_F47_ITS1F
rhizo146	25	field	Rhizo	field	146	WT	serie1	F22_799F	R3_1193R	GACTTCAACMGGATTAGATACCCKG	GACACAGTACGTCATCCCCACCTTCC	no	run02	R3_1193R_F22_799F	F47_ITS1F	R12_ITS2	GGTAGACAACAGCCTTGGTCATTTAGAGGAAGTAA	GGTAGGGTACTTCGCTGCGTTCTTCATCGATGC	GGTAG	run11	R12_ITS2_F47_ITS1F
rhizo18	3	field	Rhizo	field	18	WT	serie2	F23_799F	R3_1193R	GAGTCAAACMGGATTAGATACCCKG	GACACAGTACGTCATCCCCACCTTCC	no	run02	R3_1193R_F23_799F	F47_ITS1F	R13_ITS2	GGTAGACAACAGCCTTGGTCATTTAGAGGAAGTAA	GGTAGGCTTCACAGCTGCGTTCTTCATCGATGC	GGTAG	run11	R13_ITS2_F47_ITS1F
rhizo97	19	field	Rhizo	field	97	WT	serie2	F35_799F	R3_1193R	TCTAGCAACMGGATTAGATACCCKG	GACACAGTACGTCATCCCCACCTTCC	no	run02	R3_1193R_F35_799F	F49_ITS1F	R9_ITS2	GGTAGGCCAATACCTTGGTCATTTAGAGGAAGTAA	GGTAGTCTTCGACGCTGCGTTCTTCATCGATGC	GGTAG	run11	R9_ITS2_F49_ITS1F
rhizo133	23	field	Rhizo	field	133	WT	serie2	F24_799F	R4_1193R	GATGACAACMGGATTAGATACCCKG	CGTCAAGAACGTCATCCCCACCTTCC	no	run02	R4_1193R_F24_799F	F50_ITS1F	R12_ITS2	GGTAGTAACGTCGCTTGGTCATTTAGAGGAAGTAA	GGTAGGGTACTTCGCTGCGTTCTTCATCGATGC	GGTAG	run11	R12_ITS2_F50_ITS1F
rhizo64	13	field	Rhizo	field	64	WT	serie1	F19_799F	R4_1193R	CCTTCTAACMGGATTAGATACCCKG	CGTCAAGAACGTCATCCCCACCTTCC	no	run02	R4_1193R_F19_799F	F50_ITS1F	R7_ITS2	GGTAGTAACGTCGCTTGGTCATTTAGAGGAAGTAA	GGTAGTTCGGCTAGCTGCGTTCTTCATCGATGC	GGTAG	run11	R7_ITS2_F50_ITS1F
rhizo20	5	field	Rhizo	field	20	WT	serie1	F20_799F	R4_1193R	CGAGTTAACMGGATTAGATACCCKG	CGTCAAGAACGTCATCCCCACCTTCC	no	run02	R4_1193R_F20_799F	F50_ITS1F	R8_ITS2	GGTAGTAACGTCGCTTGGTCATTTAGAGGAAGTAA	GGTAGTGTCACACGCTGCGTTCTTCATCGATGC	GGTAG	run11	R8_ITS2_F50_ITS1F
rhizo194	29	field	Rhizo	field	194	WT	serie1	F32_799F	R4_1193R	TCAGAGAACMGGATTAGATACCCKG	CGTCAAGAACGTCATCCCCACCTTCC	no	run02	R4_1193R_F32_799F	F51_ITS1F	R14_ITS2	GGTAGAACAACCGCTTGGTCATTTAGAGGAAGTAA	GGTAGGATCTCAGGCTGCGTTCTTCATCGATGC	GGTAG	run11	R14_ITS2_F51_ITS1F
rhizo190	27	field	Rhizo	field	190	WT	serie2	F26_799F	R4_1193R	GCCATTAACMGGATTAGATACCCKG	CGTCAAGAACGTCATCCCCACCTTCC	no	run02	R4_1193R_F26_799F	F51_ITS1F	R8_ITS2	GGTAGAACAACCGCTTGGTCATTTAGAGGAAGTAA	GGTAGTGTCACACGCTGCGTTCTTCATCGATGC	GGTAG	run11	R8_ITS2_F51_ITS1F
rhizo70	17	field	Rhizo	field	70	bx1	serie1	F24_799F	R3_1193R	GATGACAACMGGATTAGATACCCKG	GACACAGTACGTCATCCCCACCTTCC	no	run02	R3_1193R_F24_799F	F47_ITS1F	R14_ITS2	GGTAGACAACAGCCTTGGTCATTTAGAGGAAGTAA	GGTAGGATCTCAGGCTGCGTTCTTCATCGATGC	GGTAG	run11	R14_ITS2_F47_ITS1F
rhizo51	11	field	Rhizo	field	51	bx1	serie2	F30_799F	R3_1193R	GTAACCAACMGGATTAGATACCCKG	GACACAGTACGTCATCCCCACCTTCC	no	run02	R3_1193R_F30_799F	F48_ITS1F	R12_ITS2	GGTAGCAACACAGCTTGGTCATTTAGAGGAAGTAA	GGTAGGGTACTTCGCTGCGTTCTTCATCGATGC	GGTAG	run11	R12_ITS2_F48_ITS1F
rhizo11	1	field	Rhizo	field	11	bx1	serie1	F31_799F	R3_1193R	TATGCGAACMGGATTAGATACCCKG	GACACAGTACGTCATCCCCACCTTCC	no	run02	R3_1193R_F31_799F	F48_ITS1F	R13_ITS2	GGTAGCAACACAGCTTGGTCATTTAGAGGAAGTAA	GGTAGGCTTCACAGCTGCGTTCTTCATCGATGC	GGTAG	run11	R13_ITS2_F48_ITS1F
rhizo100	21	field	Rhizo	field	100	bx1	serie1	F17_799F	R4_1193R	CCGTTAAACMGGATTAGATACCCKG	CGTCAAGAACGTCATCCCCACCTTCC	no	run02	R4_1193R_F17_799F	F49_ITS1F	R13_ITS2	GGTAGGCCAATACCTTGGTCATTTAGAGGAAGTAA	GGTAGGCTTCACAGCTGCGTTCTTCATCGATGC	GGTAG	run11	R13_ITS2_F49_ITS1F
rhizo65	15	field	Rhizo	field	65	bx1	serie2	F33_799F	R3_1193R	TCCTTGAACMGGATTAGATACCCKG	GACACAGTACGTCATCCCCACCTTCC	no	run02	R3_1193R_F33_799F	F49_ITS1F	R7_ITS2	GGTAGGCCAATACCTTGGTCATTTAGAGGAAGTAA	GGTAGTTCGGCTAGCTGCGTTCTTCATCGATGC	GGTAG	run11	R7_ITS2_F49_ITS1F
rhizo27	7	field	Rhizo	field	27	bx1	serie2	F30_799F	R4_1193R	GTAACCAACMGGATTAGATACCCKG	CGTCAAGAACGTCATCCCCACCTTCC	no	run02	R4_1193R_F30_799F	F51_ITS1F	R12_ITS2	GGTAGAACAACCGCTTGGTCATTTAGAGGAAGTAA	GGTAGGGTACTTCGCTGCGTTCTTCATCGATGC	GGTAG	run11	R12_ITS2_F51_ITS1F
rhizo212	31	field	Rhizo	field	212	bx1	serie2	F27_799F	R4_1193R	GCTTGAAACMGGATTAGATACCCKG	CGTCAAGAACGTCATCCCCACCTTCC	no	run02	R4_1193R_F27_799F	F51_ITS1F	R9_ITS2	GGTAGAACAACCGCTTGGTCATTTAGAGGAAGTAA	GGTAGTCTTCGACGCTGCGTTCTTCATCGATGC	GGTAG	run11	R9_ITS2_F51_ITS1F
Root_15	15	feedback	Root	BX+	112	WT	serie4	F69_799F	R42_1193R	GGTAGCTATGCCTAACMGGATTAGATACCCKG	GGTAGGATACCTGACGTCATCCCCACCTTCC	GGTAG	run08	R42_1193R_F69_799F	F47_ITS1F	R16_ITS2	GGTAGACAACAGCCTTGGTCATTTAGAGGAAGTAA	GGTAGCGTCTTCAGCTGCGTTCTTCATCGATGC	GGTAG	run11	R16_ITS2_F47_ITS1F
Root_35	35	feedback	Root	BX-	106	WT	serie4	F71_799F	R42_1193R	GGTAGTGAGCTGTAACMGGATTAGATACCCKG	GGTAGGATACCTGACGTCATCCCCACCTTCC	GGTAG	run08	R42_1193R_F71_799F	F47_ITS1F	R18_ITS2	GGTAGACAACAGCCTTGGTCATTTAGAGGAAGTAA	GGTAGCATGAGCAGCTGCGTTCTTCATCGATGC	GGTAG	run11	R18_ITS2_F47_ITS1F
Root_16	16	feedback	Root	BX+	146	WT	serie5	F65_799F	R43_1193R	GGTAGCGATCGATAACMGGATTAGATACCCKG	GGTAGTAGCTGAGACGTCATCCCCACCTTCC	GGTAG	run08	R43_1193R_F65_799F	F48_ITS1F	R16_ITS2	GGTAGCAACACAGCTTGGTCATTTAGAGGAAGTAA	GGTAGCGTCTTCAGCTGCGTTCTTCATCGATGC	GGTAG	run11	R16_ITS2_F48_ITS1F
Root_36	36	feedback	Root	BX-	171	WT	serie5	F67_799F	R43_1193R	GGTAGTCAGACACAACMGGATTAGATACCCKG	GGTAGTAGCTGAGACGTCATCCCCACCTTCC	GGTAG	run08	R43_1193R_F67_799F	F48_ITS1F	R18_ITS2	GGTAGCAACACAGCTTGGTCATTTAGAGGAAGTAA	GGTAGCATGAGCAGCTGCGTTCTTCATCGATGC	GGTAG	run11	R18_ITS2_F48_ITS1F
Root_17	17	feedback	Root	BX+	206	WT	serie5	F61_799F	R44_1193R	GGTAGCAGTCACAAACMGGATTAGATACCCKG	GGTAGAGTACACGACGTCATCCCCACCTTCC	GGTAG	run08	R44_1193R_F61_799F	F49_ITS1F	R16_ITS2	GGTAGGCCAATACCTTGGTCATTTAGAGGAAGTAA	GGTAGCGTCTTCAGCTGCGTTCTTCATCGATGC	GGTAG	run11	R16_ITS2_F49_ITS1F
Root_37	37	feedback	Root	BX-	177	WT	serie5	F63_799F	R44_1193R	GGTAGTACTAGCGAACMGGATTAGATACCCKG	GGTAGAGTACACGACGTCATCCCCACCTTCC	GGTAG	run08	R44_1193R_F63_799F	F49_ITS1F	R18_ITS2	GGTAGGCCAATACCTTGGTCATTTAGAGGAAGTAA	GGTAGCATGAGCAGCTGCGTTCTTCATCGATGC	GGTAG	run11	R18_ITS2_F49_ITS1F
Root_18	18	feedback	Root	BX+	207	WT	serie5	F69_799F	R44_1193R	GGTAGCTATGCCTAACMGGATTAGATACCCKG	GGTAGAGTACACGACGTCATCCCCACCTTCC	GGTAG	run08	R44_1193R_F69_799F	F50_ITS1F	R16_ITS2	GGTAGTAACGTCGCTTGGTCATTTAGAGGAAGTAA	GGTAGCGTCTTCAGCTGCGTTCTTCATCGATGC	GGTAG	run11	R16_ITS2_F50_ITS1F
Root_38	38	feedback	Root	BX-	191	WT	serie5	F71_799F	R44_1193R	GGTAGTGAGCTGTAACMGGATTAGATACCCKG	GGTAGAGTACACGACGTCATCCCCACCTTCC	GGTAG	run08	R44_1193R_F71_799F	F50_ITS1F	R18_ITS2	GGTAGTAACGTCGCTTGGTCATTTAGAGGAAGTAA	GGTAGCATGAGCAGCTGCGTTCTTCATCGATGC	GGTAG	run11	R18_ITS2_F50_ITS1F
Root_19	19	feedback	Root	BX+	235	WT	serie6	F65_799F	R45_1193R	GGTAGCGATCGATAACMGGATTAGATACCCKG	GGTAGCGTGTGATACGTCATCCCCACCTTCC	GGTAG	run08	R45_1193R_F65_799F	F51_ITS1F	R16_ITS2	GGTAGAACAACCGCTTGGTCATTTAGAGGAAGTAA	GGTAGCGTCTTCAGCTGCGTTCTTCATCGATGC	GGTAG	run11	R16_ITS2_F51_ITS1F
Root_39	39	feedback	Root	BX-	27	WT	serie6	F67_799F	R45_1193R	GGTAGTCAGACACAACMGGATTAGATACCCKG	GGTAGCGTGTGATACGTCATCCCCACCTTCC	GGTAG	run08	R45_1193R_F67_799F	F51_ITS1F	R18_ITS2	GGTAGAACAACCGCTTGGTCATTTAGAGGAAGTAA	GGTAGCATGAGCAGCTGCGTTCTTCATCGATGC	GGTAG	run11	R18_ITS2_F51_ITS1F
Root_20	20	feedback	Root	BX+	268	WT	serie6	F61_799F	R46_1193R	GGTAGCAGTCACAAACMGGATTAGATACCCKG	GGTAGGCTACTCTACGTCATCCCCACCTTCC	GGTAG	run08	R46_1193R_F61_799F	F52_ITS1F	R16_ITS2	GGTAGCCACATTGCTTGGTCATTTAGAGGAAGTAA	GGTAGCGTCTTCAGCTGCGTTCTTCATCGATGC	GGTAG	run11	R16_ITS2_F52_ITS1F
Root_40	40	feedback	Root	BX-	MIX	WT	serie6	F63_799F	R46_1193R	GGTAGTACTAGCGAACMGGATTAGATACCCKG	GGTAGGCTACTCTACGTCATCCCCACCTTCC	GGTAG	run08	R46_1193R_F63_799F	F52_ITS1F	R18_ITS2	GGTAGCCACATTGCTTGGTCATTTAGAGGAAGTAA	GGTAGCATGAGCAGCTGCGTTCTTCATCGATGC	GGTAG	run11	R18_ITS2_F52_ITS1F
Root_31	31	feedback	Root	BX-	47	WT	serie3	F63_799F	R40_1193R	GGTAGTACTAGCGAACMGGATTAGATACCCKG	GGTAGACTGCACTACGTCATCCCCACCTTCC	GGTAG	run08	R40_1193R_F63_799F	F53_ITS1F	R10_ITS2	GGTAGAAGACGAGCTTGGTCATTTAGAGGAAGTAA	GGTAGTATGCGGTGCTGCGTTCTTCATCGATGC	GGTAG	run11	R10_ITS2_F53_ITS1F
Root_11	11	feedback	Root	BX+	18	WT	serie3	F61_799F	R40_1193R	GGTAGCAGTCACAAACMGGATTAGATACCCKG	GGTAGACTGCACTACGTCATCCCCACCTTCC	GGTAG	run08	R40_1193R_F61_799F	F53_ITS1F	R8_ITS2	GGTAGAAGACGAGCTTGGTCATTTAGAGGAAGTAA	GGTAGTGTCACACGCTGCGTTCTTCATCGATGC	GGTAG	run11	R8_ITS2_F53_ITS1F
Root_32	32	feedback	Root	BX-	49	WT	serie3	F71_799F	R40_1193R	GGTAGTGAGCTGTAACMGGATTAGATACCCKG	GGTAGACTGCACTACGTCATCCCCACCTTCC	GGTAG	run08	R40_1193R_F71_799F	F54_ITS1F	R10_ITS2	GGTAGCCTACCTACTTGGTCATTTAGAGGAAGTAA	GGTAGTATGCGGTGCTGCGTTCTTCATCGATGC	GGTAG	run11	R10_ITS2_F54_ITS1F
Root_12	12	feedback	Root	BX+	37	WT	serie3	F69_799F	R40_1193R	GGTAGCTATGCCTAACMGGATTAGATACCCKG	GGTAGACTGCACTACGTCATCCCCACCTTCC	GGTAG	run08	R40_1193R_F69_799F	F54_ITS1F	R8_ITS2	GGTAGCCTACCTACTTGGTCATTTAGAGGAAGTAA	GGTAGTGTCACACGCTGCGTTCTTCATCGATGC	GGTAG	run11	R8_ITS2_F54_ITS1F
Root_33	33	feedback	Root	BX-	65	WT	serie3	F67_799F	R41_1193R	GGTAGTCAGACACAACMGGATTAGATACCCKG	GGTAGCATGTGTGACGTCATCCCCACCTTCC	GGTAG	run08	R41_1193R_F67_799F	F55_ITS1F	R10_ITS2	GGTAGGTATCGAGCTTGGTCATTTAGAGGAAGTAA	GGTAGTATGCGGTGCTGCGTTCTTCATCGATGC	GGTAG	run11	R10_ITS2_F55_ITS1F
Root_13	13	feedback	Root	BX+	48	WT	serie3	F65_799F	R41_1193R	GGTAGCGATCGATAACMGGATTAGATACCCKG	GGTAGCATGTGTGACGTCATCCCCACCTTCC	GGTAG	run08	R41_1193R_F65_799F	F55_ITS1F	R8_ITS2	GGTAGGTATCGAGCTTGGTCATTTAGAGGAAGTAA	GGTAGTGTCACACGCTGCGTTCTTCATCGATGC	GGTAG	run11	R8_ITS2_F55_ITS1F
Root_34	34	feedback	Root	BX-	74	WT	serie4	F63_799F	R42_1193R	GGTAGTACTAGCGAACMGGATTAGATACCCKG	GGTAGGATACCTGACGTCATCCCCACCTTCC	GGTAG	run08	R42_1193R_F63_799F	F56_ITS1F	R10_ITS2	GGTAGTCGATGACCTTGGTCATTTAGAGGAAGTAA	GGTAGTATGCGGTGCTGCGTTCTTCATCGATGC	GGTAG	run11	R10_ITS2_F56_ITS1F
Root_14	14	feedback	Root	BX+	64	WT	serie4	F61_799F	R42_1193R	GGTAGCAGTCACAAACMGGATTAGATACCCKG	GGTAGGATACCTGACGTCATCCCCACCTTCC	GGTAG	run08	R42_1193R_F61_799F	F56_ITS1F	R8_ITS2	GGTAGTCGATGACCTTGGTCATTTAGAGGAAGTAA	GGTAGTGTCACACGCTGCGTTCTTCATCGATGC	GGTAG	run11	R8_ITS2_F56_ITS1F
Rhizo_15	55	feedback	Rhizo	BX+	112	WT	serie4	F61_799F	R43_1193R	GGTAGCAGTCACAAACMGGATTAGATACCCKG	GGTAGTAGCTGAGACGTCATCCCCACCTTCC	GGTAG	run08	R43_1193R_F61_799F	F47_ITS1F	R20_ITS2	GGTAGACAACAGCCTTGGTCATTTAGAGGAAGTAA	GGTAGTGGTATCCGCTGCGTTCTTCATCGATGC	GGTAG	run11	R20_ITS2_F47_ITS1F
Rhizo_35	75	feedback	Rhizo	BX-	106	WT	serie4	F63_799F	R43_1193R	GGTAGTACTAGCGAACMGGATTAGATACCCKG	GGTAGTAGCTGAGACGTCATCCCCACCTTCC	GGTAG	run08	R43_1193R_F63_799F	F47_ITS1F	R22_ITS2	GGTAGACAACAGCCTTGGTCATTTAGAGGAAGTAA	GGTAGTAGTGGTGGCTGCGTTCTTCATCGATGC	GGTAG	run11	R22_ITS2_F47_ITS1F
Rhizo_16	56	feedback	Rhizo	BX+	146	WT	serie5	F69_799F	R43_1193R	GGTAGCTATGCCTAACMGGATTAGATACCCKG	GGTAGTAGCTGAGACGTCATCCCCACCTTCC	GGTAG	run08	R43_1193R_F69_799F	F48_ITS1F	R20_ITS2	GGTAGCAACACAGCTTGGTCATTTAGAGGAAGTAA	GGTAGTGGTATCCGCTGCGTTCTTCATCGATGC	GGTAG	run11	R20_ITS2_F48_ITS1F
Rhizo_36	76	feedback	Rhizo	BX-	171	WT	serie5	F71_799F	R43_1193R	GGTAGTGAGCTGTAACMGGATTAGATACCCKG	GGTAGTAGCTGAGACGTCATCCCCACCTTCC	GGTAG	run08	R43_1193R_F71_799F	F48_ITS1F	R22_ITS2	GGTAGCAACACAGCTTGGTCATTTAGAGGAAGTAA	GGTAGTAGTGGTGGCTGCGTTCTTCATCGATGC	GGTAG	run11	R22_ITS2_F48_ITS1F
Rhizo_17	57	feedback	Rhizo	BX+	206	WT	serie5	F65_799F	R44_1193R	GGTAGCGATCGATAACMGGATTAGATACCCKG	GGTAGAGTACACGACGTCATCCCCACCTTCC	GGTAG	run08	R44_1193R_F65_799F	F49_ITS1F	R20_ITS2	GGTAGGCCAATACCTTGGTCATTTAGAGGAAGTAA	GGTAGTGGTATCCGCTGCGTTCTTCATCGATGC	GGTAG	run11	R20_ITS2_F49_ITS1F
Rhizo_37	77	feedback	Rhizo	BX-	177	WT	serie5	F67_799F	R44_1193R	GGTAGTCAGACACAACMGGATTAGATACCCKG	GGTAGAGTACACGACGTCATCCCCACCTTCC	GGTAG	run08	R44_1193R_F67_799F	F49_ITS1F	R22_ITS2	GGTAGGCCAATACCTTGGTCATTTAGAGGAAGTAA	GGTAGTAGTGGTGGCTGCGTTCTTCATCGATGC	GGTAG	run11	R22_ITS2_F49_ITS1F
Rhizo_18	58	feedback	Rhizo	BX+	207	WT	serie6	F61_799F	R45_1193R	GGTAGCAGTCACAAACMGGATTAGATACCCKG	GGTAGCGTGTGATACGTCATCCCCACCTTCC	GGTAG	run08	R45_1193R_F61_799F	F50_ITS1F	R20_ITS2	GGTAGTAACGTCGCTTGGTCATTTAGAGGAAGTAA	GGTAGTGGTATCCGCTGCGTTCTTCATCGATGC	GGTAG	run11	R20_ITS2_F50_ITS1F
Rhizo_38	78	feedback	Rhizo	BX-	191	WT	serie6	F63_799F	R45_1193R	GGTAGTACTAGCGAACMGGATTAGATACCCKG	GGTAGCGTGTGATACGTCATCCCCACCTTCC	GGTAG	run08	R45_1193R_F63_799F	F50_ITS1F	R22_ITS2	GGTAGTAACGTCGCTTGGTCATTTAGAGGAAGTAA	GGTAGTAGTGGTGGCTGCGTTCTTCATCGATGC	GGTAG	run11	R22_ITS2_F50_ITS1F
Rhizo_19	59	feedback	Rhizo	BX+	235	WT	serie6	F69_799F	R45_1193R	GGTAGCTATGCCTAACMGGATTAGATACCCKG	GGTAGCGTGTGATACGTCATCCCCACCTTCC	GGTAG	run08	R45_1193R_F69_799F	F51_ITS1F	R20_ITS2	GGTAGAACAACCGCTTGGTCATTTAGAGGAAGTAA	GGTAGTGGTATCCGCTGCGTTCTTCATCGATGC	GGTAG	run11	R20_ITS2_F51_ITS1F
Rhizo_39	79	feedback	Rhizo	BX-	27	WT	serie6	F71_799F	R45_1193R	GGTAGTGAGCTGTAACMGGATTAGATACCCKG	GGTAGCGTGTGATACGTCATCCCCACCTTCC	GGTAG	run08	R45_1193R_F71_799F	F51_ITS1F	R22_ITS2	GGTAGAACAACCGCTTGGTCATTTAGAGGAAGTAA	GGTAGTAGTGGTGGCTGCGTTCTTCATCGATGC	GGTAG	run11	R22_ITS2_F51_ITS1F
Rhizo_20	60	feedback	Rhizo	BX+	268	WT	serie6	F65_799F	R46_1193R	GGTAGCGATCGATAACMGGATTAGATACCCKG	GGTAGGCTACTCTACGTCATCCCCACCTTCC	GGTAG	run08	R46_1193R_F65_799F	F52_ITS1F	R20_ITS2	GGTAGCCACATTGCTTGGTCATTTAGAGGAAGTAA	GGTAGTGGTATCCGCTGCGTTCTTCATCGATGC	GGTAG	run11	R20_ITS2_F52_ITS1F
Rhizo_40	80	feedback	Rhizo	BX-	MIX	WT	serie6	F67_799F	R46_1193R	GGTAGTCAGACACAACMGGATTAGATACCCKG	GGTAGGCTACTCTACGTCATCCCCACCTTCC	GGTAG	run08	R46_1193R_F67_799F	F52_ITS1F	R22_ITS2	GGTAGCCACATTGCTTGGTCATTTAGAGGAAGTAA	GGTAGTAGTGGTGGCTGCGTTCTTCATCGATGC	GGTAG	run11	R22_ITS2_F52_ITS1F
Rhizo_11	51	feedback	Rhizo	BX+	18	WT	serie3	F65_799F	R40_1193R	GGTAGCGATCGATAACMGGATTAGATACCCKG	GGTAGACTGCACTACGTCATCCCCACCTTCC	GGTAG	run08	R40_1193R_F65_799F	F53_ITS1F	R12_ITS2	GGTAGAAGACGAGCTTGGTCATTTAGAGGAAGTAA	GGTAGGGTACTTCGCTGCGTTCTTCATCGATGC	GGTAG	run11	R12_ITS2_F53_ITS1F
Rhizo_31	71	feedback	Rhizo	BX-	47	WT	serie3	F67_799F	R40_1193R	GGTAGTCAGACACAACMGGATTAGATACCCKG	GGTAGACTGCACTACGTCATCCCCACCTTCC	GGTAG	run08	R40_1193R_F67_799F	F53_ITS1F	R14_ITS2	GGTAGAAGACGAGCTTGGTCATTTAGAGGAAGTAA	GGTAGGATCTCAGGCTGCGTTCTTCATCGATGC	GGTAG	run11	R14_ITS2_F53_ITS1F
Rhizo_12	52	feedback	Rhizo	BX+	37	WT	serie3	F61_799F	R41_1193R	GGTAGCAGTCACAAACMGGATTAGATACCCKG	GGTAGCATGTGTGACGTCATCCCCACCTTCC	GGTAG	run08	R41_1193R_F61_799F	F54_ITS1F	R12_ITS2	GGTAGCCTACCTACTTGGTCATTTAGAGGAAGTAA	GGTAGGGTACTTCGCTGCGTTCTTCATCGATGC	GGTAG	run11	R12_ITS2_F54_ITS1F
Rhizo_32	72	feedback	Rhizo	BX-	49	WT	serie3	F63_799F	R41_1193R	GGTAGTACTAGCGAACMGGATTAGATACCCKG	GGTAGCATGTGTGACGTCATCCCCACCTTCC	GGTAG	run08	R41_1193R_F63_799F	F54_ITS1F	R14_ITS2	GGTAGCCTACCTACTTGGTCATTTAGAGGAAGTAA	GGTAGGATCTCAGGCTGCGTTCTTCATCGATGC	GGTAG	run11	R14_ITS2_F54_ITS1F
Rhizo_13	53	feedback	Rhizo	BX+	48	WT	serie4	F69_799F	R41_1193R	GGTAGCTATGCCTAACMGGATTAGATACCCKG	GGTAGCATGTGTGACGTCATCCCCACCTTCC	GGTAG	run08	R41_1193R_F69_799F	F55_ITS1F	R12_ITS2	GGTAGGTATCGAGCTTGGTCATTTAGAGGAAGTAA	GGTAGGGTACTTCGCTGCGTTCTTCATCGATGC	GGTAG	run11	R12_ITS2_F55_ITS1F
Rhizo_33	73	feedback	Rhizo	BX-	65	WT	serie4	F71_799F	R41_1193R	GGTAGTGAGCTGTAACMGGATTAGATACCCKG	GGTAGCATGTGTGACGTCATCCCCACCTTCC	GGTAG	run08	R41_1193R_F71_799F	F55_ITS1F	R14_ITS2	GGTAGGTATCGAGCTTGGTCATTTAGAGGAAGTAA	GGTAGGATCTCAGGCTGCGTTCTTCATCGATGC	GGTAG	run11	R14_ITS2_F55_ITS1F
Rhizo_14	54	feedback	Rhizo	BX+	64	WT	serie4	F65_799F	R42_1193R	GGTAGCGATCGATAACMGGATTAGATACCCKG	GGTAGGATACCTGACGTCATCCCCACCTTCC	GGTAG	run08	R42_1193R_F65_799F	F56_ITS1F	R12_ITS2	GGTAGTCGATGACCTTGGTCATTTAGAGGAAGTAA	GGTAGGGTACTTCGCTGCGTTCTTCATCGATGC	GGTAG	run11	R12_ITS2_F56_ITS1F
Rhizo_34	74	feedback	Rhizo	BX-	74	WT	serie4	F67_799F	R42_1193R	GGTAGTCAGACACAACMGGATTAGATACCCKG	GGTAGGATACCTGACGTCATCCCCACCTTCC	GGTAG	run08	R42_1193R_F67_799F	F56_ITS1F	R14_ITS2	GGTAGTCGATGACCTTGGTCATTTAGAGGAAGTAA	GGTAGGATCTCAGGCTGCGTTCTTCATCGATGC	GGTAG	run11	R14_ITS2_F56_ITS1F
