# Supplementary material for: Root exudate metabolites drive plant-soil feedbacks on growth and defense by shaping the rhizosphere microbiota
Source: Nat Commun. 2018 Jul 16;9:2738. doi: 10.1038/s41467-018-05122-7 (PMC6048113; doi:10.1038/s41467-018-05122-7)
Supplement: Supplementary file 6 — Supplementary Data 2 [file 41467_2018_5122_MOESM6_ESM.zip]

Archive with 2 entries (2 files):
- Supplementary Data 2.zip
- Supplementary Data 2.txt
