# Supplementary material for: Root exudate metabolites drive plant-soil feedbacks on growth and defense by shaping the rhizosphere microbiota
Source: Nat Commun. 2018 Jul 16;9:2738. doi: 10.1038/s41467-018-05122-7 (PMC6048113; doi:10.1038/s41467-018-05122-7)
Supplement: Supplementary file 8 — Supplementary Data 4 [file 41467_2018_5122_MOESM8_ESM.xlsx]

## Sheet: field experiment BACTERIA
OTU_ID	kingdom	phylum	class	order	family	genus	species	conf	OTU_ID	logFC	logCPM	LR	PValue	FDR	Sample_type
bOTU62	Bacteria	Proteobacteria	Gammaproteobacteria	Enterobacteriales	Enterobacteriaceae	Pantoea	unassigned	0.55	bOTU62	-3.39398	11.995	34.9503	3.38224e-09	6.22332e-07	root
bOTU15	Bacteria	Proteobacteria	Gammaproteobacteria	Pseudomonadales	Pseudomonadaceae	Pseudomonas	unassigned	1	bOTU15	-1.91983	15.4645	28.846	7.83686e-08	7.20991e-06	root
bOTU79	Bacteria	Bacteroidetes	Flavobacteriia	Flavobacteriales	Flavobacteriaceae	Flavobacterium	bacterium DOAN6/4	0.53	bOTU79	-3.16328	12.0193	23.7085	1.12085e-06	6.87458e-05	root
bOTU889	Bacteria	Actinobacteria	Actinobacteria	Micromonosporales	Micromonosporaceae	Actinoplanes	uncultured	0.74	bOTU889	1.70611	11.3852	22.6794	1.91407e-06	8.80472e-05	root
bOTU118	Bacteria	Proteobacteria	Alphaproteobacteria	Rhizobiales	Rhizobiaceae	Rhizobium	unassigned	0.99	bOTU118	-2.01323	11.1917	18.7427	1.49593e-05	0.000550501	root
bOTU1612	Bacteria	Proteobacteria	Gammaproteobacteria	Pseudomonadales	Pseudomonadaceae	Pseudomonas	unassigned	1	bOTU1612	-1.46014	12.4993	15.3294	9.03002e-05	0.0027692	root
bOTU233	Bacteria	Proteobacteria	Betaproteobacteria	Burkholderiales	Comamonadaceae	Delftia	uncultured Delftia sp.	0.81	bOTU233	-2.18533	11.1018	12.2193	0.000472973	0.0124324	root
bOTU12	Bacteria	Proteobacteria	Alphaproteobacteria	Rhizobiales	Rhizobiaceae	Rhizobium	Agrobacterium tumefaciens	0.99	bOTU12	-1.37726	12.8273	10.7059	0.00106795	0.0243581	root
bOTU315	Bacteria	Bacteroidetes	Flavobacteriia	Flavobacteriales	Flavobacteriaceae	Flavobacterium	Flavobacterium sp. NW18	0.7	bOTU315	-1.99515	10.8531	10.5036	0.00119143	0.0243581	root
bOTU202	Bacteria	Actinobacteria	Thermoleophilia	Solirubrobacterales	Elev-16S-1332	uncultured	uncultured	0.97	bOTU202	1.28954	11.6427	10.0472	0.00152579	0.0280746	root
bOTU52	Bacteria	Actinobacteria	Actinobacteria	Propionibacteriales	Nocardioidaceae	Nocardioides	uncultured actinobacterium	0.93	bOTU52	1.16648	11.352	9.29208	0.00230146	0.0384972	root
bOTU353	Bacteria	Actinobacteria	Actinobacteria	Kineosporiales	Kineosporiaceae	Kineosporia	uncultured Kineosporiaceae bacterium	0.69	bOTU353	2.03739	10.7853	9.03544	0.00264795	0.0406018	root
bOTU356	Bacteria	Proteobacteria	Deltaproteobacteria	Myxococcales	Haliangiaceae	Haliangium	uncultured	0.93	bOTU356	1.07816	11.0714	8.68082	0.00321576	0.0448112	root
bOTU175	Bacteria	Actinobacteria	Thermoleophilia	Gaiellales	uncultured	unassigned	unassigned	0.65	bOTU175	1.35443	11.3384	8.46108	0.00362826	0.0448112	root
bOTU133	Bacteria	Actinobacteria	Thermoleophilia	Gaiellales	uncultured	uncultured microorganism	uncultured microorganism	1	bOTU133	1.2402	11.7677	8.44868	0.00365308	0.0448112	root
bOTU84	Bacteria	Proteobacteria	Betaproteobacteria	Methylophilales	Methylophilaceae	Methylotenera	uncultured beta proteobacterium	0.91	bOTU84	1.66401	11.8806	21.2714	3.98629e-06	0.000733478	rhizosphere
bOTU621	Bacteria	Proteobacteria	Gammaproteobacteria	Enterobacteriales	Enterobacteriaceae	Pantoea	unassigned	0.55	bOTU62	-2.23098	11.995	16.7992	4.15513e-05	0.00382272	rhizosphere
bOTU791	Bacteria	Bacteroidetes	Flavobacteriia	Flavobacteriales	Flavobacteriaceae	Flavobacterium	bacterium DOAN6/4	0.53	bOTU79	-2.38443	12.0193	15.2234	9.55139e-05	0.00585819	rhizosphere
bOTU618	Bacteria	Proteobacteria	Betaproteobacteria	Methylophilales	Methylophilaceae	unassigned	unassigned	1	bOTU618	1.59416	11.5587	13.2331	0.000275051	0.0108923	rhizosphere
bOTU181	Bacteria	Proteobacteria	Gammaproteobacteria	Pseudomonadales	Pseudomonadaceae	Cellvibrio	uncultured	1	bOTU181	-1.4414	11.7534	13.0956	0.000295986	0.0108923	rhizosphere
bOTU69	Bacteria	Bacteroidetes	Flavobacteriia	Flavobacteriales	Flavobacteriaceae	Flavobacterium	unassigned	1	bOTU69	-2.16377	12.5289	11.1958	0.000819829	0.021585	rhizosphere
bOTU314	Bacteria	Verrucomicrobia	OPB35 soil group	uncultured	uncultured	uncultured	uncultured	0.56	bOTU314	1.79027	11.1985	11.1116	0.000857891	0.021585	rhizosphere
bOTU246	Bacteria	Proteobacteria	Alphaproteobacteria	Rhodospirillales	Rhodospirillaceae	uncultured	uncultured Acetobacteraceae bacterium	0.59	bOTU246	1.3295	10.9738	10.8244	0.00100171	0.021585	rhizosphere
bOTU173	Bacteria	Proteobacteria	Gammaproteobacteria	Xanthomonadales	Xanthomonadales Incertae Sedis	Steroidobacter	uncultured	1	bOTU173	0.797914	12.8275	10.7271	0.00105579	0.021585	rhizosphere
bOTU322	Bacteria	Acidobacteria	Subgroup 22	uncultured Acidobacteria bacterium	uncultured Acidobacteria bacterium	uncultured Acidobacteria bacterium	uncultured Acidobacteria bacterium	0.95	bOTU322	1.33393	11.5677	10.3859	0.00126983	0.0233649	rhizosphere

## Sheet: field experiment FUNGI
OTU_ID	kingdom	phylum	class	order	family	genus	species	conf	OTU_ID	logFC	logCPM	LR	PValue	FDR	Sample_type
fOTU21	Fungi	Ascomycota	Sordariomycetes	Hypocreales	Nectriaceae	Fusarium	Fusarium_pseudensiforme	0.68	fOTU21	-2.79443	12.9309	24.5585	7.20862e-07	8.50617e-05	root
fOTU57	Fungi	Ascomycota	Sordariomycetes	Hypocreales	Nectriaceae	Fusarium	Fusarium_solani	0.59	fOTU57	-2.2975	11.1151	18.4403	1.75315e-05	0.000602948	root
fOTU36	Fungi	Ascomycota	Sordariomycetes	Hypocreales	Nectriaceae	Cylindrocarpon	unassigned	0.98	fOTU36	-2.06338	13.1503	18.1668	2.02373e-05	0.000602948	root
fOTU66	Fungi	Ascomycota	Dothideomycetes	Pleosporales	unassigned	unassigned	unassigned	0.9	fOTU66	-2.34115	11.6296	18.148	2.04389e-05	0.000602948	root
fOTU35	Fungi	Ascomycota	Leotiomycetes	Helotiales	Sclerotiniaceae	unassigned	unassigned	0.54	fOTU35	-4.49826	9.03497	15.1694	9.82852e-05	0.00231953	root
fOTU7	Fungi	Ascomycota	Dothideomycetes	Pleosporales	Pleosporales_fam_Incertae_sedis	Periconia	Periconia_prolifica	0.66	fOTU7	2.03394	14.5221	12.3979	0.000429828	0.00845327	root
fOTU4	Fungi	Ascomycota	Sordariomycetes	Hypocreales	Nectriaceae	Fusarium	unassigned	0.75	fOTU4	-1.36671	16.6943	11.6242	0.000651003	0.0105511	root
fOTU98	Fungi	Ascomycota	unassigned	unassigned	unassigned	unassigned	unassigned	0.85	fOTU98	3.16333	10.7387	11.449	0.000715331	0.0105511	root
fOTU59	Fungi	Ascomycota	Leotiomycetes	Leotiomycetes_ord_Incertae_sedis	Pseudeurotiaceae	Pseudeurotium	Pseudeurotium_hygrophilum	0.66	fOTU59	1.62514	11.2492	9.81124	0.00173449	0.022741	root
fOTU20	Fungi	Glomeromycota	Glomeromycetes	Glomerales	Glomeraceae	Funneliformis	unassigned	0.94	fOTU20	1.46632	14.079	8.53098	0.00349151	0.0411998	root
fOTU51	Fungi	unassigned	unassigned	unassigned	unassigned	unassigned	unassigned	1	fOTU51	-4.24871	12.7027	17.3694	3.07745e-05	0.00363139	rhizosphere
fOTU981	Fungi	Ascomycota	unassigned	unassigned	unassigned	unassigned	unassigned	0.85	fOTU98	3.39194	10.7387	14.6076	0.000132381	0.0078105	rhizosphere
fOTU54	Fungi	Ascomycota	Sordariomycetes	Hypocreales	Nectriaceae	Fusicolla	Fusicolla_aquaeductuum	0.57	fOTU54	-2.01017	11.3642	11.0027	0.000909813	0.035786	rhizosphere

## Sheet: feedback experiment BACTERIA
OTU_ID	kingdom	phylum	class	order	family	genus	species	conf	OTU_ID	logFC	logCPM	LR	PValue	FDR	Sample_type
bOTU133	Bacteria	Actinobacteria	Thermoleophilia	Gaiellales	uncultured	uncultured microorganism	uncultured microorganism	1	bOTU133	2.23707	12.0371	21.8282	2.98184e-06	0.000548659	root
bOTU59	Bacteria	Chloroflexi	Chloroflexia	Chloroflexales	Roseiflexaceae	Roseiflexus	uncultured Chloroflexi bacterium	0.66	bOTU59	5.66235	12.0197	19.8455	8.39581e-06	0.000772414	root
bOTU126	Bacteria	Actinobacteria	MB-A2-108	uncultured Methylocystaceae bacterium	uncultured Methylocystaceae bacterium	uncultured Methylocystaceae bacterium	uncultured Methylocystaceae bacterium	0.62	bOTU126	1.75243	11.7637	17.0439	3.65263e-05	0.00221269	root
bOTU1707	Bacteria	Proteobacteria	Betaproteobacteria	Burkholderiales	Oxalobacteraceae	uncultured	uncultured	0.59	bOTU1707	-1.87914	11.3321	16.5215	4.8102e-05	0.00221269	root
bOTU185	Bacteria	aquifer1	uncultured	uncultured	uncultured	uncultured	uncultured	0.54	bOTU185	-4.0877	9.8817	14.9201	0.000112161	0.00372138	root
bOTU339	Bacteria	Chloroflexi	Gitt-GS-136	uncultured	uncultured	uncultured	uncultured	0.97	bOTU339	6.43484	10.976	14.5812	0.000134245	0.00372138	root
bOTU275	Bacteria	Chloroflexi	Thermomicrobia	JG30-KF-CM45	uncultured	uncultured	uncultured	0.96	bOTU275	6.26223	11.2803	14.4811	0.000141574	0.00372138	root
bOTU47	Bacteria	Actinobacteria	Thermoleophilia	Gaiellales	Gaiellaceae	Gaiella	uncultured	0.99	bOTU47	1.42233	12.5744	13.3418	0.000259557	0.00596982	root
bOTU168	Bacteria	Proteobacteria	Betaproteobacteria	Burkholderiales	Oxalobacteraceae	Janthinobacterium	uncultured Janthinobacterium sp.	0.51	bOTU168	-1.76726	11.9846	12.8683	0.000334192	0.00683236	root
bOTU19	Bacteria	Actinobacteria	Actinobacteria	Streptomycetales	Streptomycetaceae	Streptomyces	Streptomyces glomeroaurantiacus	0.55	bOTU19	1.82286	12.5531	11.6515	0.000641506	0.00959196	root
bOTU5	Bacteria	Deinococcus-Thermus	Deinococci	Deinococcales	Deinococcaceae	Deinococcus	Deinococcus sp. CRR	0.97	bOTU5	-3.76769	11.8659	11.5651	0.000672004	0.00959196	root
bOTU193	Bacteria	Actinobacteria	Thermoleophilia	Gaiellales	uncultured	unassigned	unassigned	0.95	bOTU193	1.84745	10.9936	11.4784	0.000704115	0.00959196	root
bOTU2961	Bacteria	Actinobacteria	Actinobacteria	Micrococcales	Microbacteriaceae	Agromyces	Agromyces sp. H23-8	0.81	bOTU2961	2.0913	10.8843	11.4373	0.000719831	0.00959196	root
bOTU159	Bacteria	Actinobacteria	Rubrobacteria	Rubrobacterales	Rubrobacteriaceae	Rubrobacter	uncultured	0.76	bOTU159	2.05689	11.251	11.311	0.000770493	0.00959196	root
bOTU36	Bacteria	Proteobacteria	Betaproteobacteria	Burkholderiales	Comamonadaceae	unassigned	unassigned	1	bOTU36	-1.34711	13.3422	11.2135	0.00081205	0.00959196	root
bOTU62	Bacteria	Proteobacteria	Gammaproteobacteria	Enterobacteriales	Enterobacteriaceae	Pantoea	unassigned	0.55	bOTU62	-2.36587	10.6795	11.1379	0.000845794	0.00959196	root
bOTU88	Bacteria	Actinobacteria	Thermoleophilia	Gaiellales	uncultured	uncultured	uncultured	0.74	bOTU88	1.76355	11.8558	11.0514	0.000886213	0.00959196	root
bOTU746	Bacteria	Proteobacteria	Betaproteobacteria	Burkholderiales	Comamonadaceae	Polaromonas	uncultured Polaromonas sp.	0.6	bOTU746	-1.43033	11.1892	9.36609	0.00221036	0.0225948	root
bOTU1199	Bacteria	Actinobacteria	Actinobacteria	Micromonosporales	Micromonosporaceae	unassigned	unassigned	1	bOTU1199	1.39322	11.0488	9.03684	0.00264593	0.0256237	root
bOTU225	Bacteria	Actinobacteria	Thermoleophilia	Gaiellales	Gaiellaceae	Gaiella	uncultured	0.94	bOTU225	1.47717	11.3659	8.58178	0.00339543	0.0302921	root
bOTU244	Bacteria	Actinobacteria	Actinobacteria	Frankiales	Geodermatophilaceae	Blastococcus	uncultured	1	bOTU244	1.42196	12.1606	8.54893	0.00345725	0.0302921	root
bOTU65	Bacteria	Actinobacteria	Actinobacteria	Micrococcales	Intrasporangiaceae	Lapillicoccus	unassigned	0.63	bOTU65	1.03813	12.1078	7.87878	0.00500183	0.041696	root
bOTU51	Bacteria	Chloroflexi	Chloroflexia	Chloroflexales	FFCH7168	uncultured	uncultured	1	bOTU51	1.71194	11.6363	7.76121	0.00533801	0.041696	root
bOTU439	Bacteria	Actinobacteria	Thermoleophilia	Solirubrobacterales	Solirubrobacteraceae	Solirubrobacter	uncultured	1	bOTU439	0.987862	11.1669	7.7275	0.00543861	0.041696	root
bOTU21	Bacteria	Proteobacteria	Betaproteobacteria	Burkholderiales	Comamonadaceae	Variovorax	unassigned	0.52	bOTU21	-0.948219	14.348	7.33511	0.00676206	0.0497687	root
bOTU591	Bacteria	Chloroflexi	Chloroflexia	Chloroflexales	Roseiflexaceae	Roseiflexus	uncultured Chloroflexi bacterium	0.66	bOTU59	6.56707	12.0197	22.7288	1.8655e-06	0.000201702	rhizo
bOTU95	Bacteria	Armatimonadetes	Chthonomonadetes	Chthonomonadales	uncultured	uncultured	uncultured	1	bOTU95	8.36953	12.1354	22.4186	2.19242e-06	0.000201702	rhizo
bOTU107	Bacteria	Acidobacteria	Acidobacteria	Subgroup 5	uncultured Acidobacteria bacterium	uncultured Acidobacteria bacterium	uncultured Acidobacteria bacterium	0.97	bOTU107	-2.90676	11.2817	20.5177	5.9081e-06	0.000362364	rhizo
bOTU93	Bacteria	Proteobacteria	Betaproteobacteria	SC-I-84	uncultured	uncultured	uncultured	0.66	bOTU93	-2.57476	10.8856	17.8397	2.40315e-05	0.00110545	rhizo
bOTU3391	Bacteria	Chloroflexi	Gitt-GS-136	uncultured	uncultured	uncultured	uncultured	0.97	bOTU339	5.83728	10.976	13.5407	0.000233444	0.00859073	rhizo
bOTU313	Bacteria	Gemmatimonadetes	Gemmatimonadetes	Gemmatimonadales	Gemmatimonadaceae	uncultured	uncultured Gemmatimonas sp.	0.86	bOTU313	-1.41618	11.5566	12.6279	0.000380031	0.0100897	rhizo
bOTU46	Bacteria	Nitrospirae	Nitrospira	Nitrospirales	Nitrospiraceae	Nitrospira	uncultured	0.81	bOTU46	-1.75674	11.8879	12.6092	0.000383848	0.0100897	rhizo
bOTU2751	Bacteria	Chloroflexi	Thermomicrobia	JG30-KF-CM45	uncultured	uncultured	uncultured	0.96	bOTU275	5.45732	11.2803	11.63	0.000648956	0.014926	rhizo
bOTU63	Bacteria	Proteobacteria	Betaproteobacteria	Burkholderiales	Alcaligenaceae	uncultured	uncultured	0.98	bOTU63	-2.19787	10.9152	10.5675	0.00115091	0.0235297	rhizo
bOTU471	Bacteria	Actinobacteria	Thermoleophilia	Gaiellales	Gaiellaceae	Gaiella	uncultured	0.99	bOTU47	1.20657	12.5744	10.0377	0.00153366	0.0282194	rhizo
bOTU29611	Bacteria	Actinobacteria	Actinobacteria	Micrococcales	Microbacteriaceae	Agromyces	Agromyces sp. H23-8	0.81	bOTU2961	2.02541	10.8843	9.13741	0.00250435	0.041891	rhizo
bOTU89	Bacteria	Chloroflexi	Chloroflexia	Chloroflexales	Roseiflexaceae	Roseiflexus	uncultured	0.71	bOTU89	-3.25598	11.2679	8.6928	0.0031947	0.0464639	rhizo
bOTU2441	Bacteria	Actinobacteria	Actinobacteria	Frankiales	Geodermatophilaceae	Blastococcus	uncultured	1	bOTU244	1.3945	12.1606	8.64324	0.00328277	0.0464639	rhizo
bOTU881	Bacteria	Actinobacteria	Thermoleophilia	Gaiellales	uncultured	uncultured	uncultured	0.74	bOTU88	1.56886	11.8558	8.43856	0.00367348	0.04828	rhizo

## Sheet: feedback experiment FUNGI
OTU_ID	kingdom	phylum	class	order	family	genus	species	conf	OTU_ID	logFC	logCPM	LR	PValue	FDR	Sample_type
NA
